# Supplementary material for: Reevaluating C-Reactive Protein for Perioperative Risk Stratification: The Overlooked Role of Sleep Apnea in Cardiac Surgery Outcomes
Source: Biomedicines. 2025 Oct 18;13(10):2546. doi: 10.3390/biomedicines13102546 (PMC12562216; doi:10.3390/biomedicines13102546)
Supplement: Supplementary file 1 [file biomedicines-13-02546-s001.zip › Table S1. Raw sleep apnea cardiac surgery dataset.xlsx]

## Sheet: Sheet1
Number	Age	Gender	BMI	Smoking Status	Packs per year	Diabetes	Hypertension	Documented Atrial Fibrilation	AHI	Sleep Apnea Severity	EF %	Spirometry Status	Surgery Type	Bypass Time Minutes	Ischemic Time Minutes	Reperfusion Time Minutes	IOT Time Hours	IPPV Hours	SIMV Hours	CPAP Hours	CPAP/AIRVO Post IOT	CPAP/AIRVO Duration Hours	Post Op AF	Leukocytes cells/ul	Protein C Level mg/dl	LDL Level mg/dl	HDL Level mg/dl	Total Cholesterol mg/dl	Triglycerides mg/dl	Post Op Protein C Level mg/dl	Statin Use	Non-Statin Lipid-Lowering Agents
1	71	M	30	1	40	1	1	0	42.1	Severe	50	Normal	Triple By-pass	95	61	33	17	7	8	2	0	0	1	6500	2.5	100	46	168	106	43.2	1	1
2	58	F	33	1	10	1	1	0	67.8	Severe	55	Mild Restrictive Dysfunction	Mitral Valve Replacement (Bio)	88	55	27	15	6	6	3	0	0	0	10490	15.6	116	56	201	132	67.4	1	0
3	68	M	30	1	15	0	1	0	20.4	Moderate	50	Normal	Complex (V Ao Bio + 3 x By-pass)	126	83	37	20	8	11	1	0	0	0	8520	0.7	64	32	122	140	33.4	1	1
4	75	M	22	0	0	1	1	0	11.3	Mild	50	Normal	Aortic Valve replacement (Bio)	85	62	15	13	5	7	1	0	0	0	6250	0.4	53	50	120	65	37.1	1	0
5	60	M	32.2	1	30	1	1	1	14	Mild	45	Distal Obstructiv Sindrom	Aortic Valve replacement (Mec)	102	76	19	12	4	7	1	0	0	0	5810	6.9	45	31	96	99	88.9	1	0
6	56	M	33	1	40	1	1	0	42.4	Severe	50	Normal	Triple By-pass	92	52	39	16	5	10	1	0	0	0	8290	5.3	77	49	155	145	81.9	1	1
7	64	M	33	0	0	0	1	0	58.5	Severe	50	Normal	Triple By-pass	112	57	27	17	5	11	2	0	0	0	8610	0.1	57	29	107	119	40.7	1	1
8	55	M	28	0	0	0	1	0	25.8	Moderate	50	Normal	Aortic Valve replacement (Mec)	84	56	19	15	5	8	2	0	0	1	6780	0.6	48	26	84	38	37.3	1	1
9	69	F	31	0	0	1	1	0	13.1	Mild	50	Normal	Aortic Valve replacement (Bio)	84	61	17	12	4	7	1	0	0	0	5700	0.2	63	34.2	124	134	33.7	1	0
10	52	M	33	1	5	0	0	0	29	Moderate	30	Normal	Aortic Valve replacement (Mec)	145	81	51	23	6	15	2	0	0	1	9040	0.1	99	32	157	145	44.1	1	0
11	45	M	28	1	20	0	1	0	10.8	Mild	55	Normal	Double By-pass	65	35	25	12	8	2	2	0	0	0	11170	1.2	78	32	122	54	52.1	1	0
12	54	M	32	1	15	1	1	0	33	Severe	30	Normal	Triple By-pass	145	72	53	13	6	7	1	0	0	1	8590	1.3	86	48.2	153	94	43.8	1	1
13	68	M	30	1	50	0	1	0	23.6	Moderate	55	Normal	Ascending Aorta Replacement	89	65	24	15	4	9	2	0	0	0	7900	0.6	65	27	111	135	44.7	1	0
14	71	M	25	0	0	0	1	0	22.3	Moderate	40	Moderate Restrictive Dysfunction	Aortic Valve replacement (Bio)	135	86	36	13	6	5	2	0	0	0	8170	0.9	47	67.2	121	34	39.8	1	0
15	68	M	34	1	15	0	1	0	38.3	Severe	45	Normal	Aortic Valve replacement (Bio)	182	119	44	24	6	16	2	0	0	1	6260	2.3	115	28.6	182	198	93.7	1	0
16	68	M	37	1	50	0	1	0	54.1	Severe	30	Normal	Triple By-pass	103	53	50	34	10	16	10	1	32	1	7790	3.7	105	41.8	201	121	102.5	1	0
17	75	F	30	0	0	1	1	0	11.5	Mild	40	Normal	Aortic Valve replacement (Bio)	78	52	22	12	6	5	1	1	57	0	9370	2.1	70	30	129	157	76.4	1	0
18	70	F	34	0	0	0	1	0	21.8	Moderate	55	Normal	Thoracoscopic Mitral Repair	166	87	25	16	8	7	1	0	0	0	3450	2.4	44	36	99	96	71.8	1	0
19	72	F	27	0	0	1	1	0	11.9	Mild	50	Distal Obstructiv Sindrom	Triple By-pass	90	55	28	14	8	5	1	0	0	0	2060	1.2	28	23.4	94	213	53.5	1	1
20	69	F	35	1	30	1	1	1	60.6	Severe	30	Moderate Restrictive Dysfunction	Complex (Mitral Replacement (Bio) + Tricuspid Plasty)	113	69	16	16	5	10	1	0	0	1	7490	5	117	46.6	194	152	145.9	0	1
21	58	M	26	0	0	0	0	1	41.5	Severe	50	Mild Restrictive Dysfunction	Complex (Mitral Replacement (Mec) + Tricuspid Plasty)	136	67	67	15	5	8	2	0	0	1	7060	0.3	89	55	160	76	36.5	1	0
22	46	M	34	1	4.5	0	0	0	28	Moderate	50	Normal	Aortic Valve replacement (Mec)	111	64	38	10	6	4	0	0	0	1	5000	1.1	120	55	197	107	37.2	0	0
23	61	M	30	1	35	1	1	1	36.1	Severe	40	BPOC II GOLD B	Complex (V Ao Mec + 1 x By-pass)	106	81	21	13	7	5	1	0	0	1	7160	32.1	108	42.6	183	162	151.7	1	0
24	69	M	27	1	45	0	1	0	6.6	Mild	50	Normal	Aortic Valve replacement (Bio)	121	85	32	11	3	7	1	0	0	0	6530	1.8	58	31.8	107	86	61.9	1	0
25	62	M	27	0	0	0	1	0	49.4	Severe	50	Normal	Triple By-pass	90	46	37	20	10	9	1	0	0	1	8370	2.1	182	52.4	259	123	69.4	1	0
26	70	M	31	0	0	0	1	0	21.3	Moderate	35	Normal	Triple By-pass	115	74	37	22	8	12	2	0	0	1	7270	6.7	72	24	112	128	60.2	1	0
27	73	M	23	0	0	1	1	0	11	Mild	50	Normal	Triple By-pass	85	45	35	13	5	6	2	0	0	1	7210	2.1	70	30	129	157	67.4	1	0
28	60	M	24	1	22	1	1	0	5.6	Mild	40	Normal	Triple By-pass	95	60	30	12	6	5	1	0	0	1	9410	0.8	94	36	150	150	45.3	1	0
29	47	M	32	1	30	0	1	0	49.4	Severe	35	Normal	Complex (Mitral Plasty + Double By-pass)	156	90	58	16	7	7	2	0	0	1	12720	3.3	87	18	171	411	117.9	0	0
30	64	M	25	0	0	1	1	0	28.9	Moderate	20	Moderate Restrictive Dysfunction	Complex (Aortic Replacement (Bio) + Tricuspid Plasty)	141	76	61	16	10	15	1	0	0	1	5940	1.9	54	23.6	92	72	72	1	1
31	72	M	33	1	25	0	1	0	18.6	Moderate	50	Normal	Aortic Valve replacement (Bio)	85	62	19	10	5	4	1	0	0	1	9100	1.4	47	19	84	87	98.7	1	0
32	55	M	28	0	0	0	1	0	6.7	Mild	50	Moderate Restrictive Dysfunction	ASD Closure	107	27	50	14	4	7	3	0	0	0	7040	9.5	41	20.4	77	78	88.7	1	1
33	57	M	34	0	0	1	1	0	26.8	Moderate	45	Normal	Aortic Valve replacement (Mec)	100	73	22	14	4	9	1	0	0	1	5080	2.2	44	21	94	144	62	1	0
34	36	F	27	1	17	0	0	0	5.9	Mild	55	Normal	Complex (ASD Closure + Tricuspid Plasty)	96	52	29	10	3	5	2	0	0	0	6290	1.9	130	50	201	95	88	0	0
35	74	F	25	0	0	0	1	0	10.1	Mild	50	Mild Mixt Ventilatory Disfunction	Mitral Plasty	76	45	26	11	5	5	1	0	0	0	7020	2.6	38	40.6	97	92	94.1	1	0
36	44	M	28	0	0	0	1	0	12.6	Mild	40	Normal	Triple By-pass	93	50	33	11	5	5	1	0	0	0	5160	4.8	72	34.2	129	114	87.9	0	0
37	73	F	23	0	0	0	1	0	31.5	Severe	40	Normal	Double By-pass	86	65	16	25	12	10	2	1	CPAP = 50, AIRVO = 104	1	6880	1.8	103	31	165	155	98	1	1
38	68	M	29	1	40	0	1	0	28.4	Moderate	50	Normal	Complex (Aortic Replacement (Bio) + 1 x By-pass)	108	74	29	12	3	9	0	0	0	1	8270	2.7	82	56.4	167	143	79.1	1	0
39	57	M	28	0	0	0	1	0	2.1	No Sleep Apnea	30	Normal	Double By-pass	105	45	55	11	4	7	0	0	0	1	6310	0.2	160	53	231	90	64.8	1	1
40	76	F	35	0	0	0	1	0	35.5	Severe	50	Normal	Double By-pass	65	35	15	12	4	7	1	0	0	0	5950	2.7	67	42.2	130	109	100.2	1	1
41	41	F	28	0	0	0	0	0	4.5	No Sleep Apnea	50	Normal	Aortic Valve replacement (Mec)	96	62	26	12	8	3	1	0	0	0	7470	1.4	78	42.2	136	79	32	1	0
42	55	M	24	1	32	0	1	0	8.8	Mild	35	Normal	Triple By-pass	114	66	20	23	7	14	2	0	0	0	14870	0.2	213	73.6	326	197	35.2	0	0
43	72	M	30	1	21	0	1	0	17.5	Moderate	30	Normal	Double By-pass	115	70	38	14	8	5	2	0	0	0	9020	0.6	98	72	194	74	64.8	1	0
44	69	M	30	0	0	0	1	1	32.8	Severe	50	Normal	Complex (Aortic and Mitral Replacement (Bio) + Tricuspid Plasty)	141	91	35	25	5	17	3	0	0	1	6930	3.3	88	63.4	172	103	87.3	0	0
45	59	M	27	0	0	0	1	0	27.2	Moderate	50	Distal Obstructiv Sindrom	Aortic Valve replacement (Mec)	86	48	24	11	4	6	1	0	0	0	9520	1.8	54	35.4	106	83	83.7	1	1
46	41	M	30	1	38	0	0	0	7	Mild	55	Normal	Aortic Valve replacement (Mec)	130	80	32	11	6	4	1	0	0	0	11190	4.6	100	9.8	185	376	124.2	1	1
47	76	F	27	0	0	1	1	0	48.6	Severe	50	Normal	Aortic Valve replacement (Bio)	86	56	24	16	4	11	1	0	0	0	7800	1.9	97	49	171	122	86	1	1
48	66	M	33	1	10	0	1	0	30.4	Severe	50	Normal	Ascending Aorta Replacement	90	64	16	14	6	5	3	0	0	1	8180	3.1	52	17.8	76	31	79	1	1
49	52	M	34	1	8	1	1	0	16.4	Moderate	55	Distal Obstructiv Sindrom	Mitral Repair	66	38	21	9	3	5	1	0	0	0	8090	0.2	61	18.2	94	74	47.4	1	0
50	66	M	29	1	100	0	1	0	27.4	Moderate	50	Mild Restrictive Dysfunction	Aortic Valve replacement (Bio)	90	70	14	17	7	8	2	0	0	1	6170	1.9	99	34.8	153	96	69.9	1	0
51	76	F	29	0	0	1	1	0	62.5	Severe	36	Normal	Triple By-pass	69	38	26	13	6	6	1	0	0	0	5550	1.6	57	39.8	140	216	73.2	1	0
52	53	M	34	1	20	1	1	0	32.3	Severe	50	Normal	Aortic Valve replacement (Mec)	75	55	15	15	4	8	1	1	7	0	9070	2.6	55	31.6	105	92	72.6	1	0
53	50	M	28	1	35	1	1	0	24	Moderate	50	Normal	Triple By-pass	110	64	41	13	6	6	1	0	0	1	5100	3.4	88	49	156	95	59.8	1	0
54	75	M	24	0	0	0	1	1	28.4	Moderate	45	Normal	Complex (Aortic Replacement (Bio) + Mitral andTricuspid Repair)	137	98	32	30	4	11	15	0	0	1	5860	1.7	95	47	169	135	61.7	0	0
55	66	M	36	1	80	1	1	0	30	Severe	40	Moderate Obstructive Dysfunction	Aortic Valve Replacement (Mec)	79	62	10	11	4	5	2	1	89	1	9980	26.5	105	32.8	195	286	160.5	0	0
56	57	M	26	1	26	0	1	0	31.8	Severe	50	Normal	Thoracoscopic Mitral Repair	205	130	38	32	6	15	11	0	0	0	7970	0.6	59	54.4	129	78	89.7	1	1
57	78	M	20	0	0	0	1	0	11.4	Mild	50	Normal	Triple By-pass	100	60	35	13	6	6	1	0	0	0	7130	1	79	49	151	115	48.2	1	0
58	64	M	32	1	17	0	1	0	18.3	Moderate	55	Normal	Complex (Bentall)	145	102	35	15	7	7	1	0	0	1	1010	1.39	97	52	180	153	62.3	1	0
59	72	M	21	1	17.5	0	1	1	21.4	Moderate	50	Normal	Mitral Repair	75	48	21	23	4	17	2	0	0	1	7640	0.8	123.8	24.4	180	159	64.43	1	0
60	75	M	31	0	0	1	1	0	46.6	Severe	35	Normal	Complex (Aortic Replacement (Bio) + 1 x By-pass)	110	60	33	17	6	8	3	0	0	1	6550	1.4	46	21.6	91	117	63.2	1	0
61	54	F	26	0	0	0	0	0	20.3	Moderate	50	Normal	Complex (Bentall + Double By-pass)	179	141	19	12	6	5	1	0	0	1	6580	6.9	48	48.2	121	124	74.8	1	0
62	74	M	30	1	20	1	1	0	12	Mild	50	Moderate Obstructive Dysfunction	Double By-pass	70	37	30	12	5	6	1	0	0	1	6080	2.2	46	46.6	114	107	61.5	1	0
63	65	M	33	0	0	0	0	0	53.3	Severe	50	Mild Obstructive Dysfunction	Aortic Valve replacement (Bio)	89	53	35	12	3	9	0	1	10	1	4070	0.5	23	57.6	100	97	41.4	1	1
64	61	M	33	1	40	1	1	0	28.8	Moderate	50	Mild Restrictive Dysfunction	Double By-pass	73	40	33	14	4	9	1	0	0	1	6470	1	60	49.8	130	101	54.8	1	0
65	52	M	39	1	14	1	1	0	38	Severe	50	Moderate Obstructive Dysfunction	Mitral Valve Replacement (Mec)	100	57	31	16	6	7	3	1	14	1	6940	3.7	110	40	169	95	92.9	1	0
66	63	F	23	1	40	0	1	0	6.4	Mild	55	Normal	Complex (Bentall)	123	93	25	14	6	6	2	0	0	0	4530	0.7	101	55	182	130	59.6	1	1
67	76	F	22	0	0	1	1	1	15.1	Moderate	50	Normal	Aortic Valve Replacement (Bio)	153	113	31	14	4	10	0	0	0	0	6600	1.2	47.8	39	100	66	61.3	1	0
68	70	M	31	1	45	0	1	0	8.6	Mild	50	Mild Restrictive Dysfunction	Double By-pass	155	60	70	14	7	6	1	0	0	0	8820	2.8	87	29.8	156	196	100.8	1	1
69	52	M	36	1	30	0	1	0	35	Severe	50	Mild Restrictive Dysfunction	Off Pump By-pass	0	0	0	10	6	1	3	1	5	0	7470	2.9	59	25.8	105	101	88.4	1	1
70	36	M	23	1	19	0	0	0	18	Moderate	40	Mild Restrictive Dysfunction	Complex (Aortic Replacement (mec) + Mitral Replacement (mec))	180	140	35	23	5	11	7	0	0	0	11390	2.3	120	33.2	180	134	81.2	0	0
71	66	M	31	1	6	0	1	0	38.4	Severe	40	Normal	Quadruple By-pass	125	76	38	13	6	6	1	0	0	1	6200	4.3	74	30	127	115	94.5	1	0
72	68	F	33	1	30	0	1	0	10.4	Mild	50	Mild Restrictive Dysfunction	Aortic Valve Replacement (Bio)	106	75	23	13	4	9	0	0	0	0	5370	0.3	37	26	85	110	26.2	1	1
73	75	M	27	0	0	1	1	1	45.6	Severe	60	Mild Mixed Dysfunction	Mitral Valve Plasty	80	50	21	12	4	7	1	0	0	0	4850	0.4	101	55	182	130	34.2	0	0
74	57	M	23	1	40	0	1	0	16.3	Moderate	55	Mild Obstructive Dysfunction	Aortic Valve Replacement (Mec)	95	72	22	13	4	7	2	0	0	0	7920	2.7	41	40.8	95	66	67.8	1	0
75	73	F	24	0	0	0	1	0	31.6	Severe	30	Moderate Restrictive Dysfunction	Complex (Mitral and Tricuspid Plasty + Double By-pass)	130	70	55	51	5	42	4	0	0	1	4210	2.2	55	51	122	77	76.4	1	0
76	74	M	28	0	0	1	1	0	35.8	Severe	55	Normal	Complex (Mitral and Tricuspid Plasty + Double By-pass)	155	83	47	15	5	8	2	0	0	0	5650	2	92	64.5	166	48	89.1	1	0
77	76	M	26	0	0	0	1	1	13.5	Mild	55	Distal Obstructiv Sindrom	Aortic Valve Replacement (Bio)	114	84	22	14	4	9	1	0	0	0	4720	0.5	60	63.6	145	107	82.3	1	0
78	63	F	31	0	0	1	1	0	28.1	Moderate	60	Normal	Complex (Aortic Replacement (Bio) + Aorta Plasty)	110	78	26	15	3	9	3	0	0	0	7230	1	64	44.8	137	141	53.2	1	1
79	56	M	37	1	30	0	1	0	85.1	Severe	50	Distal Obstructiv Sindrom	Off Pump By-pass	183	0	0	15	6	7	2	0	0	1	7340	2.7	53	26	105	130	60.3	1	0
80	69	M	26	1	17	0	1	0	39.1	Severe	35	Normal	Triple By-pass	105	55	47	14	6	6	2	0	0	1	7390	2.4	80	54.4	158	118	62.7	1	0
81	73	M	25	0	0	0	1	1	34.4	Severe	50	Moderate Restrictive Dysfunction	Complex (Mitral Replacement (Bio) + Tricuspid Plasty)	140	83	42	22	4	17	1	0	0	1	8370	0.12	80	31.8	134	111	33.1	0	0
82	67	M	25	1	45	1	1	0	16	Moderate	35	Normal	Complex (Triple By-pass + Mitral Plasty)	117	84	28	14	6	7	1	0	0	1	5090	5.9	67	16.8	105	106	75.8	0	0
83	55	M	25	1	35	0	1	0	8.2	Mild	50	Normal	Triple By-pass	85	55	20	13	4	8	1	0	0	0	6960	1.9	44	36	89	45	34.7	1	1
84	73	M	28	1	30	0	1	0	13.3	Mild	40	Normal	Aortic Replacement (Bio)	94	61	24	14	4	8	2	0	0	1	4000	3.7	60	39.6	116	82	48.2	1	0
85	56	F	33	1	10	0	1	0	41.6	Severe	50	Distal Obstructiv Sindrom	Mitral Replacement (Mec)	73	40	23	16	3	10	3	1	11	0	7570	0.9	99	63.8	179	81	36.7	1	0
86	72	F	43	1	54	0	1	0	38.1	Severe	55	Moderate Restrictive Dysfunction	Triple By-pass	107	67	37	16	7	8	1	1	12	0	8030	17	88	52.6	168	137	103.5	1	0
87	71	F	35	0	0	1	1	0	41.3	Severe	50	Moderate Restrictive Dysfunction	Aortic Replacement (Bio)	70	45	20	13	6	6	1	0	0	1	3760	3.6	80	56.2	161	124	160.4	1	0
88	54	M	28	1	10	0	1	0	31.4	Severe	50	Normal	Double By-pass	67	28	32	13	6	6	1	1	14	1	12300	1	55	23	103	125	107.2	1	0
89	68	F	37	0	0	1	1	0	15.4	Moderate	55	Moderate Restrictive Dysfunction	Aortic Replacement (Bio)	81	49	27	15	4	7	4	0	0	0	6760	0.4	45	36	98	85	62.4	1	0
90	58	M	40	1	30	0	1	0	42	Severe	50	Normal	Triple By-pass	150	90	55	14	7	6	1	0	0	0	8930	12.9	121	44.8	212	231	86.7	0	0
91	69	M	28	1	12.5	1	1	0	28	Moderate	35	Moderate Restrictive Dysfunction	Complex (Double By-pass + Mitral Plasty)	144	101	37	23	6	14	3	0	0	0	5040	0.3	43	32.8	100	121	74.6	1	0
92	58	M	31	1	38	0	1	0	18.6	Moderate	30	Moderate Obstructive Dysfunction	Complex (Triple By-Pass + VS Anerysum Resection + IABP)	170	102	53	21	7	12	2	0	0	0	8530	0.7	43	41.2	105	101	51.8	1	1
93	71	M	28	0	0	1	1	0	9.5	Mild	50	Normal	Triple By-pass	94	50	35	12	6	5	1	0	0	0	6090	0.6	36	47	97	70	60.1	1	0
94	41	M	25	0	0	0	0	0	11.8	Mild	55	Normal	Mitral Plasty (Thoracotomy)	110	88	21	16	8	7	1	0	0	0	10380	0.1	79	52.4	142	53	60.9	0	0
95	62	M	33	1	20	0	1	0	26.4	Moderate	55	Normal	Triple By-pass	70	42	21	14	5	8	1	0	0	1	10870	2.2	43	12.8	104	241	63.3	1	0
96	70	F	25	1	50	1	1	0	25.5	Moderate	55	Distal Obstructiv Sindrom	Double By-pass	70	38	27	12	5	6	1	0	0	1	12850	12.2	72	52.4	137	63	100.1	1	0
97	66	M	29	1	15	1	1	1	6.9	Mild	35	Normal	Complex (Double By-pass + Mitral Plasty)	127	85	37	14	9	4	1	0	0	1	6690	13	37	29.4	96	148	169.1	1	0
98	71	M	31	1	30	0	1	0	26	Moderate	45	Normal	Aortic Replacement (Bio)	95	50	35	15	4	10	1	0	0	0	5550	1.5	75	44.2	142	114	74.5	1	0
99	64	M	35	1	15	1	1	1	45.5	Severe	50	Moderate/Severe Restrictive Dysfunction	Aortic Replacement (Mec)	80	52	17	15	3	11	1	0	0	1	10300	2.7	37	33	94	120	16.7	1	0
100	75	M	24	1	11	0	1	0	37.8	Severe	50	Normal	Aortic Replacement (Bio)	118	82	20	16	6	9	1	0	0	1	6410	0.3	68	54.6	142	97	49.2	1	0
101	69	M	25	0	0	0	1	0	6.6	Mild	55	Normal	Triple By-pass	87	47	25	12	6	4	2	0	0	0	5600	6.5	164	75.6	254	72	107.5	0	0
102	66	M	34	0	0	1	1	1	50.6	Severe	50	Normal	Complex (Double By-pass + Aortic Replacement (Mec))	102	78	19	15	6	8	1	0	0	0	6860	4.7	42	40.2	94	58	108.3	1	0
103	48	M	34	0	0	0	1	0	36.5	Severe	50	Normal	Triple By-pass	75	44	23	14	5	7	2	0	0	0	7990	6.8	96	17.2	166	264	68.1	1	1
104	72	F	30	0	0	1	1	0	22.5	Moderate	50	Distal Obstructiv Sindrom	Aortic Replacement (Bio)	95	59	26	14	3	10	1	0	0	0	7780	0.5	104	54.4	212	268	85.1	1	0
105	55	M	21	1	18	0	1	0	19.5	Moderate	50	Distal Obstructiv Sindrom	Complex (Triple-Bypass + Aortic Replacement (Bio))	142	85	48	13	6	6	1	0	0	1	10990	0.6	70	52.8	130	36	71.3	1	0
106	75	M	26	0	0	0	1	0	8.4	Mild	50	Mild Obstructive Dysfunction	Aortic Replacement (Bio)	103	75	23	19	4	13	2	0	0	0	5330	2.5	150	70.2	236	79	115.6	1	1
107	75	M	26	1	40	0	1	0	26.1	Moderate	50	Normal	Aortic Replacement (Bio)	69	40	15	14	3	10	1	1	5	0	9800	23.3	81	49	150	100	163.4	1	0
108	64	F	32	1	20	0	1	0	29.1	Moderate	55	Normal	Mitral Plasty	166	77	49	13	5	7	1	1	3	0	7640	1	63	59.6	137	72	46.5	1	1
109	76	M	28	0	0	1	1	0	15.5	Moderate	35	Normal	Aortic Replacement (Bio)	98	60	27	14	4	9	1	0	0	1	6540	2	54	42	130	170	150.4	1	0
110	70	F	25	0	0	1	1	1	9.6	Mild	55	Normal	By-pass	45	22	14	16	3	10	3	0	0	1	6200	2	45	73	128	50	37.2	1	0
111	53	M	29	0	0	0	1	0	15.3	Moderate	55	Normal	Aortic Replacement (Mec)	95	61	29	14	4	9	1	0	0	1	6280	0.7	51	39.2	115	124	51.4	1	1
112	74	F	26	0	0	0	1	1	22.5	Moderate	55	Normal	Mitral Plasty (Thoracotomy)	171	100	38	16	5	10	1	0	0	0	4190	30.7	90	75.4	184	93	44.1	0	0
113	71	M	28	1	30	0	1	1	21.3	Moderate	55	Mild Restrictive Dysfunction	Complex (Mitral Replacement (Bio) + Tricuspid Plasty)	105	56	43	25	4	19	2	0	0	0	8540	0.8	96	56	175	115	31.4	1	0
114	47	M	35	1	6	0	1	1	24.9	Moderate	50	Distal Obstructiv Sindrom + Mild Restrictive Dysfunction	Complex (Mitral Replacement (Mec, Iterative) + Tricuspid Plasty)	123	62	39	32	6	24	2	1	14	1	10110	1.5	40	37	95	90	85.4	1	0
115	60	F	22	1	14	0	0	1	36.1	Severe	50	Distal Obstructiv Sindrom	Complex (Mitral Replacement (Mec) + Tricuspid Plasty)	96	61	31	14	4	8	2	0	0	0	6340	1.1	97	74.4	188	83	57.1	1	0
116	66	M	27	1	63	0	1	0	15.5	Moderate	35	Distal Obstructiv Sindrom	Off Pump By-pass	0	0	0	11	5	5	1	0	0	0	11850	4.3	96	61	187	150	66.6	0	0
117	69	F	30	0	0	0	1	0	43.4	Severe	50	Normal	Aortic Replacement (Bio)	103	72	25	21	5	15	1	0	0	1	8690	0.5	43	24.2	99	159	41.8	1	0
118	58	F	25	0	0	1	1	0	4.4	No Sleep Apnea	55	Normal	Aortic Replacement (Bio)	113	71	20	18	4	10	4	0	0	0	5160	1.3	134	38.2	204	159	52.6	1	1
119	70	M	35	1	30	1	1	0	27	Moderate	50	Mild Restrictive Dysfunction	Triple By-pass	105	67	26	11	6	4	1	0	0	0	10550	0.3	51	10.2	87	129	44.2	1	1
120	73	F	20.3	0	0	0	1	0	20.3	Moderate	50	Distal Obstructiv Sindrom	Triple By-pass	100	55	39	16	6	9	1	0	0	0	9360	0.5	61	27.8	107	91	47.3	1	0
121	59	M	24	1	30	0	1	0	19.9	Moderate	40	Mild Obstructive Dysfunction	Triple By-pass	140	61	69	14	5	8	1	0	0	0	7740	0.3	77	40	139	110	55.6	1	1
122	57	M	29	1	10	0	0	0	18.6	Moderate	50	Normal	Off Pump By-pass	0	0	0	8	4	3	1	0	0	0	8370	0.7	81	53.2	149	74	43.2	1	0
123	71	M	39	1	50	0	1	1	27	Moderate	50	Normal	Complex (Aortic Replacement (Bio) + Mono By-pass)	120	100	15	17	5	9	3	1	3	1	8210	1.1	98	32.6	143	62	137.6	1	0
124	59	M	26	1	45	0	1	0	30.4	Severe	50	Mild Restrictive Dysfunction	Mitral Replacement (Mec)	75	50	18	13	4	6	3	0	0	0	7960	3.1	98	32.6	143	62	97.2	1	0
125	57	M	37	1	40	0	1	0	38.7	Severe	40	Normal	Aortic Replacement (Mec)	90	62	20	11	5	4	2	0	0	1	6400	0.5	44	9.4	73	98	67.4	1	0
126	59	F	37	0	0	0	1	0	43.1	Severe	50	Mild Restrictive Dysfunction	Aortic Replacement (Mec)	95	62	32	13	5	6	2	0	0	0	9770	8.6	34	41.4	91	78	70	1	1
127	72	F	33	0	0	1	1	0	18	Moderate	50	Normal	Aortic Replacement (Bio)	94	62	22	17	9	7	1	0	0	0	8200	2.1	56	29.6	112	132	49.1	1	1
128	61	M	33	1	30	1	1	0	8.6	Mild	45	Normal	Double By-pass	60	34	24	11	5	5	1	0	0	0	3230	1.2	73	14.2	123	179	36.9	1	1
129	68	M	26	1	30	0	1	0	10.3	Mild	50	Distal Obstructiv Sindrom	Double By-pass	75	39	31	12	4	6	2	0	0	0	12590	0.2	45	62.6	126	92	51.2	1	0
130	61	M	27	0	0	1	1	0	25.1	Moderate	45	Normal	Complex (Aortic Replacement (Mec) + Double By-pass)	117	87	25	14	6	7	1	0	0	0	6580	0.3	45	62.6	126	92	43.1	1	1
131	73	M	30	0	0	1	1	0	60.4	Severe	50	Normal	Aortic Replacement (Bio)	110	85	18	15	6	8	1	0	0	1	6800	0.1	21	22.4	63	98	38.7	1	0
132	77	M	22	0	0	1	1	0	25	Moderate	50	Normal	Complex (Aortic Replacement (Bio) + Triple By-pass)	185	121	47	19	9	9	1	0	0	0	7580	1.5	172	72.8	277	161	51.7	0	0
133	72	M	32	1	40	1	1	0	57.1	Severe	50	Normal	Aortic Replacement (Bio)	106	71	19	16	6	7	3	0	0	1	8590	60.9	31	33.4	78	68	145.8	1	1
134	76	M	38	0	0	1	1	0	36.4	Severe	50	Mild Obstructive Dysfunction	Aortic Replacement (Bio)	100	73	22	12	5	5	2	0	0	0	7830	21	147	53.6	235	172	145.2	0	0
135	68	F	26	0	0	0	1	1	17	Moderate	55	Normal	Mitral Plasty	75	49	16	12	4	7	1	0	0	0	5810	1.6	57	74.8	152	101	36.2	1	0
136	73	F	29	1	5	1	1	0	28.6	Moderate	40	Normal	Complex (Mitral Plasty + Triple By-pass)	198	120	74	16	6	9	1	0	0	0	5230	0.5	33	52.2	98	64	34.3	1	1
137	67	F	44	0	0	0	1	0	19.4	Moderate	50	Distal Obstructiv Sindrom	Mitral Replacement (Bio)	105	80	20	15	5	8	2	0	0	1	8010	4.7	69	20.6	115	127	94.7	1	0
138	70	F	23	1	25	0	1	0	21.5	Moderate	50	Distal Obstructiv Sindrom	Triple By-pass	110	55	40	17	5	11	1	0	0	1	8300	1.3	28	38.8	80	66	55.4	1	0
139	70	F	28	0	0	0	1	0	20.3	Moderate	40	Normal	Aortic Replacement (Bio)	131	96	31	14	4	9	1	0	0	1	4500	4.2	155	67.2	248	129	75.3	1	0
140	61	F	25	0	0	0	1	0	24.9	Moderate	50	Normal	Triple By-pass	97	51	44	13	5	7	1	0	0	0	5780	0.8	110	50.4	181	103	61.7	1	1
141	63	M	20	1	40	0	0	1	18	Moderate	50	Moderate Obstructive Dysfunction	Aortic Replacement (Mec)	129	76	47	18	7	10	1	0	0	1	8970	0.2	47	38	110	125	54.1	1	0
142	39	M	47	0	0	0	1	0	64.9	Severe	45	Moderate Restrictive Dysfunction	Complex (Bentall + Mitral Plasty + Tricuspid Plasty)	225	152	50	24	8	15	1	1	2	1	6790	0.9	42	13.4	89	143	39	1	0
