# Supplementary material for: Reevaluating C-Reactive Protein for Perioperative Risk Stratification: The Overlooked Role of Sleep Apnea in Cardiac Surgery Outcomes
Source: Biomedicines. 2025 Oct 18;13(10):2546. doi: 10.3390/biomedicines13102546 (PMC12562216; doi:10.3390/biomedicines13102546)
Supplement: Supplementary file 1 [file biomedicines-13-02546-s001.zip › Table S2. Descriptive statistics by OSA severity means, SDs, and IQRs for continuous variables.xlsx]

## Sheet: Sheet1
		Age		BMI		AHI		Protein C Level mg/dl		Post Op Protein C Level mg /dl		IOT Time Hours		IPPV Hours		SIMV Hours		CPAP Hours		Postoperative AF		Postop CPAP/AIRVO Use		Smoker		Diabetes		Hypertension
		mean	std	mean	std	mean	std	mean	std	mean	std	mean	std	mean	std	mean	std	mean	std	sum	mean	sum	mean	sum	mean	sum	mean	sum	mean
Sleep Apnea Severity	Number
No sleep apnea	3	52	9.54	27	1.73	3.67	1.36	0.97	0.67	49.8	16.58	13.67	3.79	5.33	2.31	6.67	3.51	1.67	2.08	1	0.33	0	0	0	0	1	0.33	2	0.67
Mild	31	63.9	11.9	27.07	3.23	9.75	2.49	2.56	2.94	68.85	32.23	13.23	2.57	5.29	1.6	6.55	2.5	1.39	0.67	6	0.19	1	0.03	16	0.52	12	0.39	28	0.9
Moderate	58	64.62	8.72	28.71	4.86	22.43	4.51	2.7	5.12	64.98	26.14	15.69	4.69	5.34	1.63	8.86	3.74	1.67	2.06	27	0.47	4	0.07	34	0.59	18	0.31	52	0.9
Severe	50	64.12	9.03	31.94	5.2	43.34	11.64	5.74	10.42	80.33	35.82	16.94	6.97	5.68	1.71	9.2	5.91	2.08	1.94	30	0.6	11	0.22	28	0.56	20	0.4	47	0.94
Footer	Values are presented as mean ± standard deviation for continuous variables, and as total counts and proportions for categorical variables. Standard deviation (SD) reflects the variability around the mean. Sleep apnea severity was classified according to AHI thresholds: No sleep apnea (AHI ≤ 5), Mild (5 < AHI ≤ 15), Moderate (15 < AHI ≤ 30), and Severe (AHI > 30). Percentages for categorical outco…
