# Supplementary material for: Reevaluating C-Reactive Protein for Perioperative Risk Stratification: The Overlooked Role of Sleep Apnea in Cardiac Surgery Outcomes
Source: Biomedicines. 2025 Oct 18;13(10):2546. doi: 10.3390/biomedicines13102546 (PMC12562216; doi:10.3390/biomedicines13102546)
Supplement: Supplementary file 1 [file biomedicines-13-02546-s001.zip › Table S3. Alternate descriptive statistics table with raw values and spread metrics.csv]

Sleep Apnea Severity	Pre CRP Mean	Pre CRP SD	Pre CRP Min	Pre CRP Max	Pre CRP IQR	Post CRP Mean	Post CRP SD	Post CRP Min	Post CRP Max	Post CRP IQR	IOT Mean	IOT SD	IOT Min	IOT Max	IOT IQR
No Sleep Apnea	0.966666667	0.665832812	0.2	1.4	0.6	49.8	16.57829907	32	64.8	16.4	13.66666667	3.785938897	11	18	3.5
Mild	2.564516129	2.941263718	0.1	13	2.05	68.8516129	32.23020189	26.2	169.1	41.6	13.22580645	2.56527682	10	23	2
Moderate	2.705	5.118310182	0.1	30.7	1.575	64.98327586	26.14211118	31.4	163.4	27.25	15.68965517	4.691189564	8	32	4
Severe	5.7384	10.41579714	0.1	60.9	3.125	80.326	35.81758096	16.7	160.5	46.625	16.94	6.970521018	10	51	3.75
	Footer	Values are presented as mean, standard deviation (SD), minimum, maximum, and interquartile range (IQR). IQR is calculated as the difference between the 75th and 25th percentiles and reflects the central spread of the data. These metrics are provided for preoperative and postoperative C-reactive protein (CRP) levels and intubation time (IOT), stratified by sleep apnea severity. The table complemen…
